# Supplementary material for: Protection and Restoration of Damaged Hair via a Polyphenol Complex by Promoting Mechanical Strength, Antistatic, and Ultraviolet Protection Properties
Source: Biomimetics (Basel). 2023 Jul 9;8(3):296. doi: 10.3390/biomimetics8030296 (PMC10807499; doi:10.3390/biomimetics8030296)
Supplement: Supplementary file 1 [file biomimetics-08-00296-s001.zip]

Archive with 1 entries (1 files):
- biomimetics-2457673-supplementary.pdf
